# Supplementary material for: Differential functions of FANCI and FANCD2 ubiquitination stabilize ID2 complex on DNA
Source: EMBO Rep. 2020 Jun 8;21(7):e50133. doi: 10.15252/embr.202050133 (PMC7332966; doi:10.15252/embr.202050133)
Supplement: Supplementary file 3 — Source Data for Expanded View [file EMBR-21-e50133-s005.zip]

Archive with 3 entries (3 files):
- embr202050133-sup-0005-SDataEVFig1A.xls
- embr202050133-sup-0006-SDataEVFig3B.xls
- embr202050133-sup-0007-SDataEVFig5.xls
