# Supplementary material for: Differential functions of FANCI and FANCD2 ubiquitination stabilize ID2 complex on DNA
Source: EMBO Rep. 2020 Jun 8;21(7):e50133. doi: 10.15252/embr.202050133 (PMC7332966; doi:10.15252/embr.202050133)
Supplement: Supplementary file 3 — Source Data for Expanded View [file EMBR-21-e50133-s005.zip › embr202050133-sup-0005-SDataEVFig1A.xls]

## Sheet: Details
The following sheet provides raw and baseline subtracted Protein Induced Fluorescence Enhancement (PIFE) data
Repeats were generally performed on a different day, with different thawed protein aliquots
DNA binding was performed with IRD700 labelled 32 base pair double stranded DNA (both stands labelled)
ProteinProtein binding was performed with RED-tris-NTA dye (NanoTemper)

## Sheet: DNA binding (FigEV1A)
dsDNA titrated with ID2 at 100 mM NaCl					dsDNA titrated with ID2 at 200 mM NaCl
[dsDNA] (M)	[ID2] (M)	Fluorescence	Baseline subtracted		[dsDNA] (M)	[ID2] (M)	Fluorescence	Baseline subtracted
1.25e-07	3.45e-08	1588.63	74.3631		1.25e-07	3.45e-08	1454.28	19.4379
1.25e-07	6.89e-08	1597.37	83.1012		1.25e-07	6.89e-08	1437.56	2.72078
1.25e-07	1.38e-07	1663.24	148.967		1.25e-07	1.38e-07	1429.61	-5.2323
1.25e-07	2.76e-07	1746.88	232.615		1.25e-07	2.76e-07	1433.62	-1.21788
1.25e-07	5.51e-07	1866.94	352.669		1.25e-07	5.51e-07	1433.33	-1.50894
1.25e-07	1.1e-06	1852.96	338.693		1.25e-07	1.1e-06	1470.87	36.0336
1.25e-07	2.21e-06	1877.36	363.092		1.25e-07	2.21e-06	1497.43	62.5895
1.25e-07	4.41e-06	1849.57	335.296		1.25e-07	4.41e-06	1524.37	89.526
dsDNA titrated with ID2ub at 100 mM NaCl					dsDNA titrated with ID2ub at 200 mM NaCl
[dsDNA] (M)	[ID2ub] (M)	Fluorescence	Baseline subtracted		[dsDNA] (M)	[ID2ub] (M)	Fluorescence	Baseline subtracted
1.25e-07	4.26e-10	1434.68	59.8857		1.25e-07	2.73e-08	1327.02	20.9875
1.25e-07	8.52e-10	1384.85	10.0637		1.25e-07	5.45e-08	1304.99	-1.03911
1.25e-07	1.7e-09	1397.34	22.5475		1.25e-07	1.09e-07	1333.8	27.7715
1.25e-07	3.41e-09	1343.95	-30.8392		1.25e-07	2.18e-07	1364.51	58.4766
1.25e-07	6.82e-09	1399.21	24.4248		1.25e-07	4.36e-07	1405.72	99.6881
1.25e-07	1.36e-08	1370.43	-4.3582		1.25e-07	8.73e-07	1424.55	118.525
1.25e-07	2.73e-08	1426.16	51.368		1.25e-07	1.75e-06	1535.94	229.91
1.25e-07	5.45e-08	1438.91	64.118		1.25e-07	3.49e-06	1544.3	238.268
1.25e-07	1.09e-07	1553.29	178.5
1.25e-07	2.18e-07	1661.12	286.334
1.25e-07	4.36e-07	1682.36	307.57
1.25e-07	8.73e-07	1678.34	303.55
1.25e-07	1.75e-06	1690.29	315.502
1.25e-07	3.49e-06	1662.68	287.887
