# Supplementary material for: Differential functions of FANCI and FANCD2 ubiquitination stabilize ID2 complex on DNA
Source: EMBO Rep. 2020 Jun 8;21(7):e50133. doi: 10.15252/embr.202050133 (PMC7332966; doi:10.15252/embr.202050133)
Supplement: Supplementary file 3 — Source Data for Expanded View [file EMBR-21-e50133-s005.zip › embr202050133-sup-0006-SDataEVFig3B.xls]

## Sheet: Details
The following sheet provides raw and baseline subtracted Protein Induced Fluorescence Enhancement (PIFE) data
Repeats were generally performed on a different day, with different thawed protein aliquots
DNA binding was performed with IRD700 labelled 32 base pair double stranded DNA (both stands labelled)
ProteinProtein binding was performed with RED-tris-NTA dye (NanoTemper)

## Sheet: DNA binding (EV3B)
dsDNA titrated with Iub(WT)D2ub
[dsDNA] (M)	[IubD2ub] (M)	Fluorescence	Baseline subtracted
1.25e-07	5.86e-09	1459.45	21.4017
1.25e-07	1.17e-08	1449.77	11.7215
1.25e-07	2.34e-08	1495.89	57.8396
1.25e-07	4.69e-08	1519.77	81.7165
1.25e-07	9.38e-08	1558.54	120.485
1.25e-07	1.88e-07	1648.07	210.023
1.25e-07	3.75e-07	1819.82	381.767
1.25e-07	7.5e-07	1864.21	426.162
1.25e-07	1.5e-06	1889.81	451.756
dsDNA titrated with Iub(F4A)D2ub
[dsDNA] (M)	[IubD2ub] (M)	Fluorescence	Baseline subtracted
1.25e-07	5.86e-09	1478.98	33.43
1.25e-07	1.17e-08	1482.9	37.3518
1.25e-07	2.34e-08	1497.98	52.4308
1.25e-07	4.69e-08	1415.66	-29.8934
1.25e-07	9.38e-08	1491.96	46.4102
1.25e-07	1.88e-07	1586.31	140.758
1.25e-07	3.75e-07	1745.88	300.331
1.25e-07	7.5e-07	1785.71	340.159
1.25e-07	1.5e-06	1906.48	460.934
dsDNA titrated with Iub(I44A)D2ub
[dsDNA] (M)	[IubD2ub] (M)	Fluorescence	Baseline subtracted
1.25e-07	5.86e-09	1476.18	25.8452
1.25e-07	1.17e-08	1476	25.673
1.25e-07	2.34e-08	1513.68	63.3497
1.25e-07	4.69e-08	1488.77	38.4373
1.25e-07	9.38e-08	1490.77	40.441
1.25e-07	1.88e-07	1594.01	143.677
1.25e-07	3.75e-07	1813.45	363.115
1.25e-07	7.5e-07	1810.03	359.696
1.25e-07	1.5e-06	1878.32	427.989
dsDNA titrated with Iub(WT)
[dsDNA] (M)	[Iub] (M)	Fluorescence	Baseline subtracted
1.25e-07	9.38e-08	1467.8	12.0087
1.25e-07	1.88e-07	1473.1	17.3129
1.25e-07	3.75e-07	1464.13	8.337
1.25e-07	7.5e-07	1449.26	-6.533
1.25e-07	1.5e-06	1519.54	63.7486
