# Supplementary material for: Differential functions of FANCI and FANCD2 ubiquitination stabilize ID2 complex on DNA
Source: EMBO Rep. 2020 Jun 8;21(7):e50133. doi: 10.15252/embr.202050133 (PMC7332966; doi:10.15252/embr.202050133)
Supplement: Supplementary file 3 — Source Data for Expanded View [file EMBR-21-e50133-s005.zip › embr202050133-sup-0007-SDataEVFig5.xls]

## Sheet: Details
The following sheet provides raw and baseline subtracted Protein Induced Fluorescence Enhancement (PIFE) data
Repeats were generally performed on a different day, with different thawed protein aliquots
DNA binding was performed with IRD700 labelled 32 base pair double stranded DNA (both stands labelled)
ProteinProtein binding was performed with RED-tris-NTA dye (NanoTemper)

## Sheet: DNA binding (EV5)
dsDNA titrated with IubD2
Repeat 1					Repeat 2
[dsDNA] (M)	[IubD2] (M)	Fluorescence	Baseline subtracted		[dsDNA] (M)	[IubD2] (M)	Fluorescence	Baseline subtracted
1.25e-07	1.5e-09	1534.53	46.9022		1.25e-07	1.5e-09	1611.33	31.0207
1.25e-07	3.01e-09	1501.93	14.2966		1.25e-07	3.01e-09	1593.54	13.2344
1.25e-07	6.02e-09	1490.22	2.58552		1.25e-07	6.02e-09	1591.29	10.9835
1.25e-07	1.2e-08	1484.5	-3.13228		1.25e-07	1.2e-08	1592.6	12.2916
1.25e-07	2.41e-08	1504.39	16.7554		1.25e-07	2.41e-08	1601.51	21.1976
1.25e-07	4.81e-08	1500.96	13.3278		1.25e-07	4.81e-08	1600.25	19.9379
1.25e-07	9.63e-08	1540.24	52.608		1.25e-07	9.63e-08	1626.22	45.9091
1.25e-07	1.93e-07	1566.85	79.2218		1.25e-07	1.93e-07	1718.61	138.297
1.25e-07	3.85e-07	1693.43	205.802		1.25e-07	3.85e-07	1826.2	245.895
1.25e-07	7.7e-07	1832.22	344.591		1.25e-07	7.7e-07	1918.84	338.533
1.25e-07	1.54e-06	1835.68	348.051		1.25e-07	1.54e-06	1947.06	366.748
1.25e-07	3.08e-06	1925.19	437.559		1.25e-07	3.08e-06	1997.15	416.84
