# Supplementary material for: Differential functions of FANCI and FANCD2 ubiquitination stabilize ID2 complex on DNA
Source: EMBO Rep. 2020 Jun 8;21(7):e50133. doi: 10.15252/embr.202050133 (PMC7332966; doi:10.15252/embr.202050133)
Supplement: Supplementary file 5 — Source Data for Figure 1 [file EMBR-21-e50133-s003.xls]

## Sheet: Details
The following sheet provides raw and baseline subtracted Protein Induced Fluorescence Enhancement (PIFE) data
Repeats were generally performed on a different day, with different thawed protein aliquots
DNA binding was performed with IRD700 labelled 32 base pair double stranded DNA (both stands labelled)
ProteinProtein binding was performed with RED-tris-NTA dye (NanoTemper)

## Sheet: DNA binding (Fig1A)
dsDNA titrated with ID2
Repeat 1					Repeat 2
[dsDNA] (M)	[ID2] (M)	Fluorescence	Baseline subtracted		[dsDNA] (M)	[ID2] (M)	Fluorescence	Baseline subtracted
1.25e-07	1.55e-09	1545.58	0.575431		1.25e-07	1.65e-09	1515.98	19.319
1.25e-07	3.11e-09	1540.58	-4.42234		1.25e-07	3.3e-09	1512.86	16.2033
1.25e-07	6.21e-09	1565.68	20.6847		1.25e-07	6.6e-09	1487.78	-8.87824
1.25e-07	1.24e-08	1542.72	-2.27541		1.25e-07	1.32e-08	1502.31	5.65184
1.25e-07	2.48e-08	1541.55	-3.44672		1.25e-07	2.64e-08	1521.6	24.9442
1.25e-07	4.97e-08	1551.47	6.47351		1.25e-07	5.28e-08	1515.49	18.8259
1.25e-07	1.99e-07	1588.03	43.0311		1.25e-07	1.06e-07	1501.11	4.44868
1.25e-07	3.98e-07	1644.53	99.5262		1.25e-07	2.11e-07	1529.07	32.4139
1.25e-07	7.95e-07	1682.25	137.251		1.25e-07	4.23e-07	1588.03	91.3658
1.25e-07	1.59e-06	1768.15	223.15		1.25e-07	8.45e-07	1731.36	234.702
1.25e-07	3.18e-06	1829.31	284.31		1.25e-07	1.69e-06	1752.57	255.906
					1.25e-07	3.38e-06	1817.94	321.284
dsDNA titrated with ID2ub
Repeat 1					Repeat 2
[dsDNA] (M)	[ID2ub] (M)	Fluorescence	Baseline subtracted		[dsDNA] (M)	[ID2ub] (M)	Fluorescence	Baseline subtracted
1.25e-07	1.7e-09	1524.06	18.056		1.25e-07	1.39e-09	1510.45	14.4639
1.25e-07	3.41e-09	1554.5	48.5025		1.25e-07	2.78e-09	1522.29	26.2985
1.25e-07	6.82e-09	1538.41	32.4134		1.25e-07	5.57e-09	1497.36	1.36903
1.25e-07	1.36e-08	1486.73	-19.2689		1.25e-07	1.11e-08	1514.94	18.9536
1.25e-07	2.73e-08	1539.52	33.5157		1.25e-07	2.23e-08	1516.81	20.8211
1.25e-07	5.45e-08	1551.02	45.0177		1.25e-07	4.45e-08	1578.1	82.1091
1.25e-07	1.09e-07	1614.12	108.115		1.25e-07	8.91e-08	1618.26	122.274
1.25e-07	2.18e-07	1698.6	192.603		1.25e-07	1.78e-07	1710.56	214.573
1.25e-07	4.36e-07	1871.8	365.801		1.25e-07	3.56e-07	1814.58	318.589
1.25e-07	8.73e-07	1900.74	394.738		1.25e-07	7.13e-07	1870.08	374.091
1.25e-07	1.75e-06	1927.89	421.885		1.25e-07	1.43e-06	1856.07	360.083
1.25e-07	3.49e-06	1923.44	417.438		1.25e-07	2.85e-06	1872.69	376.696
dsDNA titrated with IubD2ub
Repeat 1					Repeat 2
[dsDNA] (M)	[IubD2ub] (M)	Fluorescence	Baseline subtracted		[dsDNA] (M)	[IubD2ub] (M)	Fluorescence	Baseline subtracted
1.25e-07	1.26e-09	1514.17	2.31222		1.25e-07	1.64e-09	1548.29	42.1631
1.25e-07	2.53e-09	1531.66	19.8047		1.25e-07	3.28e-09	1563.52	57.3908
1.25e-07	5.06e-09	1541.14	29.2781		1.25e-07	6.56e-09	1507.91	1.77741
1.25e-07	1.01e-08	1526.03	14.1729		1.25e-07	1.31e-08	1501.76	-4.36545
1.25e-07	2.02e-08	1552.86	40.9955		1.25e-07	2.63e-08	1511.08	4.95477
1.25e-07	4.05e-08	1580.55	68.6913		1.25e-07	5.25e-08	1577.38	71.252
1.25e-07	8.09e-08	1611.07	99.2136		1.25e-07	1.05e-07	1634.59	128.459
1.25e-07	1.62e-07	1707.83	195.972		1.25e-07	2.1e-07	1727.67	221.538
1.25e-07	3.24e-07	1860.49	348.627		1.25e-07	4.2e-07	1897.83	391.699
1.25e-07	6.48e-07	1892.1	380.241		1.25e-07	8.4e-07	1905.21	399.084
1.25e-07	1.3e-06	1913.82	401.958		1.25e-07	1.68e-06	1899.4	393.271
1.25e-07	2.59e-06	1854.16	342.298		1.25e-07	3.36e-06	1927.5	421.37
dsDNA titrated with D2ub
[dsDNA] (M)	[D2ub] (M)	Fluorescence	Baseline subtracted
1.25e-07	4.61e-08	1186.57	-4.30282
1.25e-07	9.22e-08	1175.78	-15.0922
1.25e-07	1.84e-07	1187.69	-3.17988
1.25e-07	3.69e-07	1204.43	13.559
1.25e-07	7.38e-07	1185.33	-5.54235
1.25e-07	1.48e-06	1192.96	2.08586
1.25e-07	2.95e-06	1175.78	-15.0914
1.25e-07	5.9e-06	1161.44	-29.4341
