# Supplementary material for: Differential functions of FANCI and FANCD2 ubiquitination stabilize ID2 complex on DNA
Source: EMBO Rep. 2020 Jun 8;21(7):e50133. doi: 10.15252/embr.202050133 (PMC7332966; doi:10.15252/embr.202050133)
Supplement: Supplementary file 6 — Source Data for Figure 3 [file EMBR-21-e50133-s004.xls]

## Sheet: Details
The following sheets provide raw and baseline subtracted Protein Induced Fluorescence Enhancement (PIFE) data
Repeats were generally performed on a different day, with different thawed protein aliquots
DNA binding was performed with IRD700 labelled 32 base pair double stranded DNA (both stands labelled)
ProteinProtein binding was performed with RED-tris-NTA dye (NanoTemper)

## Sheet: ProteinProtein binding (Fig3C)
Wild-type FANCI titrated with FANCD2
Repeat 1					Repeat 2
[I] (M)	[D2] (M)	Fluorescence	Baseline subtracted		[I] (M)	[D2] (M)	Fluorescence	Baseline subtracted
6e-08	2.48047e-09	401.751	6.03962		6e-08	2.48e-09	345.486	4.9784
6e-08	4.96094e-09	400.523	4.81177		6e-08	4.96e-09	346.429	5.92115
6e-08	9.92187e-09	403.156	7.44524		6e-08	9.92e-09	345.34	4.83215
6e-08	1.98437e-08	397.124	1.41256		6e-08	1.98e-08	342.604	2.09566
6e-08	3.96875e-08	416.203	20.4919		6e-08	3.97e-08	353.701	13.1931
6e-08	7.9375e-08	425.081	29.3697		6e-08	7.94e-08	368.161	27.6526
6e-08	1.5875e-07	443.469	47.7583		6e-08	1.59e-07	377.234	36.7263
6e-08	3.175e-07	438.095	42.3843		6e-08	3.18e-07	375.184	34.6761
6e-08	6.35e-07	437.661	41.9497		6e-08	6.35e-07	374.89	34.3817
6e-08	1.27e-06	438.541	42.8305		6e-08	1.27e-06	373.117	32.609
6e-08	2.54e-06	433.406	37.6945		6e-08	2.54e-06	368.054	27.5456
6e-08	5.08e-06	428.745	33.0343		6e-08	5.08e-06	373.418	32.9097
FANCI(R1285Q) titrated with FANCD2
Repeat 1					Repeat 2
[I] (M)	[D2] (M)	Fluorescence	Baseline subtracted		[I] (M)	[D2] (M)	Fluorescence	Baseline subtracted
6e-08	2.48047e-09	378.049	-2.77741		6e-08	2.48e-09	321.92	4.76495
6e-08	4.96094e-09	385.921	5.09502		6e-08	4.96e-09	331.057	13.9021
6e-08	9.92187e-09	392.648	11.8224		6e-08	9.92e-09	320.675	3.52045
6e-08	1.98437e-08	390.861	10.0346		6e-08	1.98e-08	311.933	-5.22243
6e-08	3.96875e-08	402.551	21.7251		6e-08	3.97e-08	337.778	20.6231
6e-08	7.9375e-08	413.092	32.2664		6e-08	7.94e-08	355.129	37.9736
6e-08	1.5875e-07	424.713	43.8873		6e-08	1.59e-07	354.31	37.1547
6e-08	3.175e-07	423.356	42.5301		6e-08	3.18e-07	357.837	40.6823
6e-08	6.35e-07	428.483	47.657		6e-08	6.35e-07	351.487	34.3316
6e-08	1.27e-06	421.164	40.3378		6e-08	1.27e-06	359.306	42.1509
6e-08	2.54e-06	423.284	42.4577		6e-08	2.54e-06	356.976	39.821
6e-08	5.08e-06	415.571	34.7445		6e-08	5.08e-06	347.097	29.9419

## Sheet: DNA binding (Fig3E)
dsDNA titrated with I(R1285Q)D2
Repeat 1					Repeat 2
[dsDNA] (M)	[ID2] (M)	Fluorescence	Baseline subtracted		[dsDNA] (M)	[ID2] (M)	Fluorescence	Baseline subtracted
1.25e-07	3.56e-09	1595.7	10.7137		1.25e-07	1.86e-09	1542.94	29.9661
1.25e-07	7.13e-09	1572.82	-12.1675		1.25e-07	3.71e-09	1516.59	3.61601
1.25e-07	2.85e-08	1593.75	8.76016		1.25e-07	7.42e-09	1501.51	-11.4594
1.25e-07	5.7e-08	1618.56	33.5656		1.25e-07	1.48e-08	1511.89	-1.08103
1.25e-07	1.14e-07	1618.8	33.813		1.25e-07	2.97e-08	1507.84	-5.12917
1.25e-07	2.28e-07	1645.4	60.4136		1.25e-07	5.94e-08	1497.38	-15.5944
1.25e-07	4.56e-07	1677.2	92.2132		1.25e-07	1.19e-07	1527.6	14.6329
1.25e-07	9.13e-07	1759.74	174.751		1.25e-07	2.38e-07	1586.3	73.3258
1.25e-07	1.83e-06	1839.56	254.566		1.25e-07	4.75e-07	1600.97	88.0025
1.25e-07	3.65e-06	1845.13	260.136		1.25e-07	9.5e-07	1707.61	194.642
					1.25e-07	1.9e-06	1696.1	183.128
					1.25e-07	3.8e-06	1847.5	334.529
dsDNA titrated with I(R1285Q)D2ub
Repeat 1					Repeat 2
[dsDNA] (M)	[ID2ub] (M)	Fluorescence	Baseline subtracted		[dsDNA] (M)	[ID2ub] (M)	Fluorescence	Baseline subtracted
1.25e-07	5.94e-09	1542.16	25.7702		1.25e-07	1.54e-09	1504.38	18.9226
1.25e-07	1.19e-08	1506.79	-9.59994		1.25e-07	3.08e-09	1473.88	-11.5757
1.25e-07	2.38e-08	1533.79	17.4013		1.25e-07	6.15e-09	1460	-25.4642
1.25e-07	4.75e-08	1530.32	13.934		1.25e-07	1.23e-08	1480.4	-5.06349
1.25e-07	9.5e-08	1548.78	32.3926		1.25e-07	2.46e-08	1502.01	16.5539
1.25e-07	1.9e-07	1586.76	70.3655		1.25e-07	4.92e-08	1528.21	42.7494
1.25e-07	3.8e-07	1622.04	105.651		1.25e-07	9.84e-08	1528.37	42.9125
1.25e-07	7.6e-07	1726.83	210.442		1.25e-07	1.97e-07	1538.89	53.4338
1.25e-07	1.52e-06	1815.59	299.198		1.25e-07	3.94e-07	1575.4	89.9367
1.25e-07	3.04e-06	1856.18	339.79		1.25e-07	7.88e-07	1690.62	205.162
					1.25e-07	1.58e-06	1772.4	286.944
					1.25e-07	3.15e-06	1857.7	372.237
